# Supplementary material for: Genetic regulation of gene expression in the epileptic human hippocampus
Source: Hum Mol Genet. 2017 Mar 3;26(9):1759–69. doi: 10.1093/hmg/ddx061 (PMC5411756; doi:10.1093/hmg/ddx061)
Supplement: Supplementary Data [file ddx061_Supp.zip]

Archive with 2 entries (2 files):
- eQTL_results.bz2
- HMG_eQTL_SupplementalMaterial_revised_2.docx
